# Supplementary material for: SIRT7 as a context-dependent biomarker and therapeutic target: Insights from a pan-cancer study
Source: PLoS One. 2026 Feb 5;21(2):e0342269. doi: 10.1371/journal.pone.0342269 (PMC12875470; doi:10.1371/journal.pone.0342269)
Supplement: S1 Table — (XLSX) [file pone.0342269.s007.xlsx]

## Sheet: tar.csv
Supplementary Table S1. Files for model development.
Target
SIRT7

## Sheet: ppi.csv
Supplementary Table S1. Files for model development.
#node1	#node2	neighborhood_on_chromosome	gene_fusion	phylogenetic_cooccurrence	homology	coexpression	experimentally_determined_interaction	database_annotated	automated_textmining	combined_score
BST1	NAMPT	0	0	0	0	0.074	0	0.9	0.609	0.96
BST1	CD38	0	0	0.109	0.85	0.042	0	0.9	0.174	0.92
BST1	NUDT12	0	0	0	0	0	0	0.9	0.188	0.915
BST1	NADSYN1	0	0	0	0	0	0	0.9	0.187	0.915
BST1	SIRT7	0	0	0	0	0.044	0	0.9	0.288	0.925
BST1	NNMT	0	0	0	0	0.064	0	0.9	0.324	0.931
BST1	NMNAT2	0	0	0	0	0	0	0.9	0.531	0.951
BST1	NMNAT1	0	0	0	0	0.056	0	0.9	0.615	0.96
CD38	NAMPT	0	0	0	0	0.042	0	0.9	0.575	0.955
CD38	NUDT12	0	0	0	0	0	0	0.9	0.087	0.904
CD38	NADSYN1	0	0	0	0	0.042	0	0.9	0.124	0.908
CD38	BST1	0	0	0.109	0.85	0.042	0	0.9	0.174	0.92
CD38	SIRT7	0	0	0	0	0	0	0.9	0.251	0.921
CD38	NNMT	0	0	0	0	0.044	0	0.9	0.278	0.925
CD38	NMNAT2	0	0	0	0	0	0	0.9	0.428	0.94
CD38	NMNAT1	0	0	0	0	0.049	0	0.9	0.518	0.95
NADSYN1	NAMPT	0.105	0	0	0	0.044	0	0	0.524	0.557
NADSYN1	CD38	0	0	0	0	0.042	0	0.9	0.124	0.908
NADSYN1	NUDT12	0.118	0	0	0	0.087	0	0.98	0.135	0.984
NADSYN1	BST1	0	0	0	0	0	0	0.9	0.187	0.915
NADSYN1	NMNAT2	0.115	0	0	0	0.103	0	0.965	0.534	0.985
NADSYN1	SIRT7	0.094	0	0	0	0.081	0	0.911	0.213	0.934
NADSYN1	NMNAT1	0.115	0	0	0	0.117	0	0.965	0.674	0.99
NAMPT	NADSYN1	0.105	0	0	0	0.044	0	0	0.524	0.557
NAMPT	NUDT12	0	0	0	0	0	0	0.9	0.121	0.908
NAMPT	SIRT7	0	0	0	0	0.047	0	0.9	0.507	0.948
NAMPT	CD38	0	0	0	0	0.042	0	0.9	0.575	0.955
NAMPT	BST1	0	0	0	0	0.074	0	0.9	0.609	0.96
NAMPT	NNMT	0	0	0	0	0.083	0	0.9	0.661	0.966
NAMPT	NMNAT2	0	0	0	0	0.054	0	0.913	0.739	0.976
NAMPT	NMNAT1	0	0	0	0	0.06	0	0.913	0.91	0.992
NMNAT1	NAMPT	0	0	0	0	0.06	0	0.913	0.91	0.992
NMNAT1	CD38	0	0	0	0	0.049	0	0.9	0.518	0.95
NMNAT1	NUDT12	0.041	0	0	0	0.06	0	0.9	0.417	0.94
NMNAT1	BST1	0	0	0	0	0.056	0	0.9	0.615	0.96
NMNAT1	NMNAT2	0	0	0.077	0.863	0	0	0.9	0.191	0.918
NMNAT1	NADSYN1	0.115	0	0	0	0.117	0	0.965	0.674	0.99
NMNAT1	SIRT7	0.042	0	0	0	0.049	0	0.9	0.448	0.942
NMNAT1	NNMT	0	0	0	0	0.05	0	0	0.48	0.484
NMNAT2	NAMPT	0	0	0	0	0.054	0	0.913	0.739	0.976
NMNAT2	CD38	0	0	0	0	0	0	0.9	0.428	0.94
NMNAT2	NUDT12	0.041	0	0	0	0	0	0.9	0.245	0.921
NMNAT2	BST1	0	0	0	0	0	0	0.9	0.531	0.951
NMNAT2	NNMT	0	0	0	0	0	0	0	0.419	0.419
NMNAT2	NMNAT1	0	0	0.077	0.863	0	0	0.9	0.191	0.918
NMNAT2	SIRT7	0.042	0	0	0	0	0	0.9	0.435	0.941
NMNAT2	NADSYN1	0.115	0	0	0	0.103	0	0.965	0.534	0.985
NNMT	NAMPT	0	0	0	0	0.083	0	0.9	0.661	0.966
NNMT	CD38	0	0	0	0	0.044	0	0.9	0.278	0.925
NNMT	BST1	0	0	0	0	0.064	0	0.9	0.324	0.931
NNMT	NMNAT2	0	0	0	0	0	0	0	0.419	0.419
NNMT	SIRT7	0	0	0	0	0	0	0.9	0.144	0.91
NNMT	NMNAT1	0	0	0	0	0.05	0	0	0.48	0.484
NUDT12	NAMPT	0	0	0	0	0	0	0.9	0.121	0.908
NUDT12	CD38	0	0	0	0	0	0	0.9	0.087	0.904
NUDT12	SIRT7	0	0	0	0	0	0.089	0.9	0.096	0.91
NUDT12	BST1	0	0	0	0	0	0	0.9	0.188	0.915
NUDT12	NMNAT2	0.041	0	0	0	0	0	0.9	0.245	0.921
NUDT12	NMNAT1	0.041	0	0	0	0.06	0	0.9	0.417	0.94
NUDT12	NADSYN1	0.118	0	0	0	0.087	0	0.98	0.135	0.984
POLI	UBTF	0	0	0	0	0	0	0	0.962	0.962
POLI	SIRT7	0.057	0	0	0	0	0	0	0.955	0.955
SIRT7	NAMPT	0	0	0	0	0.047	0	0.9	0.507	0.948
SIRT7	CD38	0	0	0	0	0	0	0.9	0.251	0.921
SIRT7	NUDT12	0	0	0	0	0	0.089	0.9	0.096	0.91
SIRT7	BST1	0	0	0	0	0.044	0	0.9	0.288	0.925
SIRT7	NMNAT2	0.042	0	0	0	0	0	0.9	0.435	0.941
SIRT7	UBTF	0	0	0	0	0.06	0.721	0	0.902	0.972
SIRT7	NADSYN1	0.094	0	0	0	0.081	0	0.911	0.213	0.934
SIRT7	NNMT	0	0	0	0	0	0	0.9	0.144	0.91
SIRT7	NMNAT1	0.042	0	0	0	0.049	0	0.9	0.448	0.942
SIRT7	POLI	0.057	0	0	0	0	0	0	0.955	0.955
UBTF	POLI	0	0	0	0	0	0	0	0.962	0.962
UBTF	SIRT7	0	0	0	0	0.06	0.721	0	0.902	0.972
