# Supplementary material for: SIRT7 as a context-dependent biomarker and therapeutic target: Insights from a pan-cancer study
Source: PLoS One. 2026 Feb 5;21(2):e0342269. doi: 10.1371/journal.pone.0342269 (PMC12875470; doi:10.1371/journal.pone.0342269)
Supplement: S4 Table — (XLSX) [file pone.0342269.s010.xlsx]

## Sheet: Sheet1
Supplementary Table S4. Molecular docking of pharmacophore guided screened compounds with toxicity profiling.
mol	s_lp_Variant	S (Model Structure)	S (EM Structure 9GMK)	Weight	Toxicity
CN/C(=N\[C@@H](C=O)[C@H](O)[C@H](O)[C@H](O)CO)c1ccc(NC(=O)c2ccc(C(=O)Nc3ccc(/C(=N\[C@@H](C=O)[C@H](O)[C@H](O)[C@H](O)CO)NC)cc3)cc2)cc1	ZINC000150487575 150487575	-12.5225	-8.33292	753.786
Clc1ccc(N/C(/[O-])=N/c2n3N=C(C(C(=O)/C=C/c4ccccc4)C=4C([O-])=Nc5n(c(/N=C(\[O-])/Nc6ccc(Cl)cc6)nn5)N=4)C([O-])=Nc3nn2)cc1	ZINC000150641215 150641215 PubChem36632847	-10.6249	-7.7339	749.495
S(CC(=O)Nc1c(C(=O)N)c2c(s1)CCCC2)c1n(N)c(CCCOc2cc(C)ccc2)nn1	MCULE-8582664468	-10.5185	-7.16662	500.648	Aromatic Amine
S(=O)(=O)(Nc1cc(C(=O)NCC2(c3cc(OC)c(OC)cc3)CCOCC2)ccc1)c1ccc(Oc2c(OC)cccc2)cc1	MGQSXMIOLSNAAC-UHFFFAOYSA-N	-9.82656	-7.45444	632.734
S([C@H]1C(=O)NN2C(=O)C(/C=C/c3sccc3)=NN=C2S1)C=1N(N)C(=O)C(/C=C/c2sccc2)=NN=1	CHEMBL5281644	-9.57284	-7.80471	542.649	Unsub het-het
O=C(N[C@H]1CCN(C(=O)c2cc3NC(=O)CNC(=O)c3cc2)CCC1)c1c2c(nc(-c3c4c(ccc3)cccc4)c1)cccc2	CSSS15282260385	-9.49346	-7.63482	597.675
Clc1ccc(CCC[n+]2c3c([O-])nc(N)nc3n([C@H]3[C@H](O)[C@H](O)[C@@H](COP(=O)([O-])[O-])O3)c2)cc1	CHEMBL2046903	-9.47561	-6.35553	513.831	Aromatic Amine
FC(F)(F)c1cc([N+](=O)[O-])c(NC(=O)C(=O)Cc2c([O-])nc3c(n2)ccc(C(=O)c2ccccc2)c3)cc1	CHEMBL1975521 NSC646814	-9.30542	-6.80891	523.403
S(Cc1ccccc1)CC=1N(CCO)C=C(OCC(=O)Nc2c(OC)ccc(C)c2)C(=O)C=1	MCULE-2814581871	-9.07991	-7.02213	468.574
O=C(OC)[C@@H](NC(=O)[C@@H]1[C@@H](O)[C@H](O)[C@@H](O)[C@H](Oc2c(O)c(O)c3C(=O)C=C(c4ccccc4)Oc3c2)O1)C(C)C	LN00348396 MolPort-002-526-812 PubChem6401753 ZINC000070691836 ZINC70691836	-8.92914	-7.98405	559.524
O=C(OC)/C(/[O-])=C(/C(=O)C(=O)Nc1c(C(=O)C)cccc1)\c1c([O-])nc2c(n1)ccc(C(=O)c1ccccc1)c2	CHEMBL1642693 NSC648605	-8.89377	-7.14654	537.484
O=[N+]([O-])c1c(NC(=O)C(=O)Cc2c([O-])nc3c(n2)ccc(C(=O)c2ccccc2)c3)cccc1	CHEMBL1978772 MCULE-6138811924 MolPort-003-898-892 NSC648610	-8.72729	-6.21099	455.406	Aromatic Nitro
S(=O)(=O)(n1c2nc(N)nc(NC/C(/[O-])=N/C(=S)Nc3sc4c(n3)ccc(OC)c4)c2nc1)c1ccccc1	CHEMBL2261584 PubChem-66560997	-8.64355	-6.72642	568.643	Aromatic Amine
O=C(NCCc1ccccc1)[C@H](N(C(=O)c1c(N)c(C(=O)NC2CCCCC2)ns1)c1ccc(OC)cc1)c1ccc(O)cc1	ZINC000100342133 100342133 PubChem-98099436	-8.43197	-7.01914	627.766	Aromatic Amine
O=C(N/N=C(/[C@@H](C(=O)C(=O)Nc1c(C(=O)OC)cccc1)c1c([O-])nc2c(n1)ccc(C(=O)c1ccccc1)c2)\C(=O)OC)N	CHEMBL1965863	-8.41847	-7.0121	611.547
O=[N+]([O-])c1c(NC(=O)C(=O)Cc2c([O-])nc3c(n2)ccc(C(=O)c2ccccc2)c3)cccc1	MCULE-6138811924 CHEMBL1978772 MolPort-003-898-892 NSC648610	-8.38003	-6.1552	455.406
O=C(/C=C/c1ccc(O)cc1)c1c(O[C@@H]2[C@H](O)[C@@H](O)[C@@H](O)[C@@H](CO)O2)cc(O)cc1	ZINC000257347315 257347315 PubChem25029366	-8.36631	-6.40588	418.398
O(C)c1cc(OC)cc([C@H](CNc2nc(Nc3ccccc3)nc3n([C@H]4[C@H](O)[C@H](O)[C@@H](CO)O4)cnc23)c2ccccc2)c1	CHEMBL603572 PubChem-46874163	-8.30527	-8.45553	598.66
S(=O)(=O)(NCc1cnccc1)c1ccc(N([C@H](C(=O)NC2CCCCC2)c2sccc2)C(=O)Cn2nnc3c2cccc3)cc1	ZINC000150431224 150431224 PubChem-99666802	-8.20215	-7.40381	643.793
S(=O)(=O)(OCC1=C([O-])C(=O)[C@H](c2scc(-c3ccccc3)n2)O1)/N=C(\[O-])/[C@@H]([N+H3])[C@@H](CC)C	CHEMBL1940584 PubChem36203028	-8.04574	-5.87264	480.542
P(=O)(OP(=O)(OC[C@@H]1[C@@H](O)[C@@H](O)[C@H](n2c(/C=C\c3cc4c(cc3)cccc4)[n+](C)c3C(=O)NC(N)=Nc23)O1)[O-])(OP(=O)(OC[C@@H]1[C@@H](O)[C@@H](O)[C@H](n2c3N=C(N)NC(=O)c3nc2)O1)[O-])[O-]	CHEMBL2147412 CHEMBL3546167	-7.98561	-7.55223	952.617	Aromatic Amine
O=C(OC)[C@@H](NC(=O)[C@@H]1[C@@H](O)[C@H](O)[C@@H](O)[C@H](Oc2c(O)c(O)c3C(=O)C=C(c4ccccc4)Oc3c2)O1)C(C)C	ZINC000070691836 ZINC70691836 70691836 LN00348396 MCULE-4270282545 MolPort-002-526-812 PubChem6401753	-7.96074	-7.98003	559.524
O=C(OC)[C@@H](NC(=O)[C@@H]1[C@@H](O)[C@H](O)[C@@H](O)[C@H](Oc2c(O)c(O)c3C(=O)C=C(c4ccccc4)Oc3c2)O1)C(C)C	MolPort-002-526-812 70691836 LN00348396 MCULE-4270282545 PubChem6401753 ZINC000070691836 ZINC70691836	-7.95816	-7.98896	559.524
O([C@@H](C(=O)[O-])Cc1cc(O)c(O)cc1)C(=O)[C@@H]1[C@H](c2cc(O)c(O)cc2)c2c(cc(O)c(O[C@@H]3[C@H](O)[C@H](O)[C@@H](O)[C@@H](CO)O3)c2)C=C1C(O[C@@H](C(=O)[O-])Cc1cc(O)c(O)cc1)=O	IMPHY000876	-7.83648	-7.66569	878.745
O(n1c2c3[nH]c4c(c3c3C(=O)N(NCc5c(CO)ccnc5)C(=O)c3c2c2c1cc(O)cc2)ccc(O)c4)[C@H]1[C@H](O)[C@@H](O)[C@H](O)[C@@H](CO)O1	CHEMBL502679 PubChem-44565962	-7.68885	-7.43282	671.619	Polycyclic planar
Brc1c(Br)cc(C(=O)NCCCc2c([C@H]3[C@@]4(O)N=C(N)N[C@H]4[C@@H]4NC(=O)c5n(c(Br)c(Br)c5)[C@H]34)[n+H]c(N)[nH]2)[nH]1	CMNPD2	-7.64488	-6.95461	795.109	Aromatic Amine
O=C(NC1=Nc2n([C@H]3[C@@H](O)[C@@H](O)[C@@H](CO)O3)cnc2C(=O)N1)[C@@H](Cc1ccccc1)N1C(=O)c2c(C1=O)cccc2	ZINC000238881516 238881516	-7.49026	-7.69559	560.523
FC(F)(F)c1cc(CNC=2C(=O)N3[C@H](C(=O)N[C@@H](CC)B4O[C@]5(C)[C@H](O4)[C@@H]4C(C)(C)[C@H](C5)C4)C[C@](CC(=O)Nc4c(C(=O)N)cccc4)(C)C3=NC=2)ccc1	CHEMBL164692 PubChem-504124	-7.27832	-8.47306	762.638	Boron
Brc1c(Br)cc(C(=O)NCCCc2c([C@H]3[C@@]4(OC)N=C(N)N[C@H]4[C@@H]4NC(=O)c5n(c(Br)c(Br)c5)[C@H]34)[n+H]c(N)[nH]2)[nH]1	ligprep_114.maegz:40	-7.01314	-6.90899	809.136
Brc1c(Br)cc(C(=O)NCCCc2c([C@H]3[C@@]4(OC)N=C(N)N[C@H]4[C@@H]4NC(=O)c5n(c(Br)c(Br)c5)[C@H]34)[n+H]c(N)[nH]2)[nH]1	CMNPD1	-6.8896	-6.80321	809.136	Aromatic Amine
O=C(O[C@H]1[C@@H](OC(=O)C)[C@H](Oc2cc(O)c3C(=O)c4c(O)cc(C)cc4[C@H]([C@@H]4c5c(c(O)cc(O[C@H]6[C@H](OC(=O)C)[C@H](O)[C@@H](OC(=O)C)[C@H](C)O6)c5)C(=O)c5c(O)cc(C)cc45)c3c2)O[C@@H](C)[C@@H]1O)C	CHEMBL501310	-6.85338	-7.5344	970.93
Clc1ccc(-c2oc(Nc3cc(N)ccc3)nc2)cc1	146018038	-6.67525	-6.97329	285.734	Aromatic Amine
CCCCCCCCCCCCNC(=O)CCCCC[C@H]1C(=O)N[C@@H](CCCCNC(=O)CNC(=O)CCC(=O)NCC(=O)N[C@H](C(=O)N1)CCCN=C(N)N)C(=O)N	155513088	-9.71424	-8.20994	836.102
